# Supplementary material for: Exploring the preservation of a parasitic trace in decapod crustaceans using finite elements analysis
Source: PLoS One. 2024 Apr 16;19(4):e0296146. doi: 10.1371/journal.pone.0296146 (PMC11020947; doi:10.1371/journal.pone.0296146)
Supplement: S1 Table — All stress values are in Megapascals (MPa). (XLSX) [file pone.0296146.s003.xlsx]

## Sheet: S1 Table
5 Newtons	Healthy Peak Stress (MPa)	Percent Difference in Peak Stress (%)	Swollen Peak Stress (MPa)
Munida A TAMU cat. no. 2-3061	9.37	50.74	15.74
Munida B TAMU cat. no. 2-3063	19.71	29.72	26.59
Munida C TAMU cat. no. 2-3061	14.86	20.53	18.26
Macroacaena A NHMD MGUH 34322	50.94	32.61	70.79
Macroacaena B NHMD MGUH 34323	9.58	20.18	11.73
Macroacaena C NHMD MGUH 34324	8.57	12.68	9.73
Panopeus UF 288470	22.05	1.97	21.62
20 Newtons
Munida A TAMU cat. no. 2-3061	37.5	50.67	62.95
Munida B TAMU cat. no. 2-3063	78.85	29.71	106.36
Munida C TAMU cat. no. 2-3061	59.44	20.52	73.03
Macroacaena A NHMD MGUH 34322	203.75	32.62	283.17
Macroacaena B NHMD MGUH 34323	38.31	20.23	46.93
Macroacaena C NHMD MGUH 34324	34.29	12.62	38.91
Panopeus UF 288470	88.18	1.96	86.47
